# Supplementary material for: Role of Lung Function, Chronic Obstructive Pulmonary Disease on Hearing Impairment: Evidence for Causal Effects and Clinical Implications
Source: Audiol Res. 2025 Jul 16;15(4):88. doi: 10.3390/audiolres15040088 (PMC12285983; doi:10.3390/audiolres15040088)
Supplement: Supplementary file 1 [file audiolres-15-00088-s001.zip]

Archive with 1 entries (1 files):
- audiolres-3665285-supplementary.pdf
